# Supplementary material for: The role of retinol dehydrogenase 10 in the cone visual cycle
Source: Sci Rep. 2017 May 24;7:2390. doi: 10.1038/s41598-017-02549-8 (PMC5443843; doi:10.1038/s41598-017-02549-8)
Supplement: Supplementary file 2 — Supplemental Table 1 [file 41598_2017_2549_MOESM2_ESM.xls]

## Sheet: supptable
gene	locus_mm9	status	WT_value	rd7_value	log2(fold_change)	test_stat	p_value	q_value	significant
1100001G20Rik	chr11:83560441-83566148	OK	0.0856425	4.96772	5.85811	-3.61066	0.000305417	0.0124315	yes
Fabp7	chr10:57504728-57508256	OK	2.60693	144.157	5.78914	-16.796	0	0	yes
Cd8a	chr6:71323420-71329165	OK	0.345174	18.1899	5.71967	-21.6178	0	0	yes
Ppef1	chrX:157061026-157157904	OK	0.417417	16.8887	5.33843	-13.6625	0	0	yes
Ccdc60	chr5:116575589-116738994	OK	0.176172	4.83708	4.77908	-8.31678	0	0	yes
Nat1	chr8:70014656-70016002	OK	0.620064	16.6711	4.74879	-10.3056	0	0	yes
Slit3	chr11:34934957-35522005	OK	0.0704123	1.63862	4.54051	-6.50109	7.97e-11	1.29e-08	yes
4930588N13Rik	chr5:150242280-150273194	OK	0.117446	2.5567	4.44422	-4.55898	5.14e-06	0.000396069	yes
Tmem26	chr10:68186493-68245402	OK	1.48348	26.2052	4.1428	-14.3163	0	0	yes
Gulo	chr14:66605623-66628047	OK	10.995	171.769	3.96556	-13.8282	0	0	yes
4930403N07Rik	chr12:73202278-73286016	OK	0.999862	14.1752	3.8255	-11.0296	0	0	yes
F730016J06Rik	chr2:27977067-27979837	OK	0.418734	5.23945	3.64531	-7.02171	2.19e-12	4.1e-10	yes
Tmem164	chrX:139115960-139272781	OK	3.93178	47.6859	3.60031	-13.1492	0	0	yes
Clca3	chr3:144667500-144695740	OK	3.38714	39.9807	3.56117	-12.9626	0	0	yes
Insm2	chr12:56699903-56703004	OK	0.341478	4.01489	3.5555	-6.11034	9.94e-10	1.42e-07	yes
Aldoart2	chr12:56666121-56667696	OK	0.305967	3.45229	3.4961	-4.82485	1.4e-06	0.00012462	yes
Otop3	chr11:115196047-115208240	OK	5.10714	54.4982	3.41562	-11.9083	0	0	yes
Kdm1b	chr13:47138907-47179982	OK	4.63705	49.1262	3.40521	-12.2573	0	0	yes
Gnat2	chr3:107895985-107904203	OK	105.246	949.792	3.17385	-8.37032	0	0	yes
Pde6c	chr19:38207270-38258439	OK	39.1885	352.312	3.16835	-9.39741	0	0	yes
Cckbr	chr7:112574333-112584852	OK	5.05194	41.561	3.04032	-10.5693	0	0	yes
Fbxl7	chr15:26470213-26825319	OK	0.0701242	0.572319	3.02884	-3.58785	0.000333422	0.0132715	yes
Srl	chr16:4480227-4523053	OK	0.552972	4.50018	3.0247	-7.47506	7.73e-14	1.74e-11	yes
Lhx4	chr1:157548823-157589157	OK	4.74379	34.6493	2.86872	-9.18217	0	0	yes
Bub1b	chr2:118423946-118467328	OK	5.67245	39.1551	2.78715	-10.3256	0	0	yes
Crb3	chr17:57201699-57205337	OK	0.6661	4.50511	2.75775	-4.15488	3.25e-05	0.00205684	yes
Epha10	chr4:124559028-124563752	OK	1.15419	7.64454	2.72754	-4.77252	1.82e-06	0.000156043	yes
Chrna5	chr9:54828686-54855586	OK	1.17358	7.77159	2.7273	-6.67141	2.53e-11	4.29e-09	yes
Dlx6	chr6:6770545-6819533	OK	0.532112	3.37482	2.66501	-3.56663	0.000361603	0.0141201	yes
Mfsd7c	chr12:87087488-87154535	OK	0.648287	4.06161	2.64735	-5.6555	1.55e-08	1.98e-06	yes
Ckap2	chr8:23278623-23296291	OK	0.370049	2.1829	2.56046	-4.12057	3.78e-05	0.00235741	yes
Lrfn2	chr17:49071906-49236915	OK	4.95099	28.8958	2.54507	-8.72699	0	0	yes
Htr5a	chr5:28168486-28181626	OK	0.591218	3.44678	2.54349	-6.20885	5.34e-10	7.85e-08	yes
Nr2e3	chr9:59790577-59797886	OK	428.387	2482.82	2.53499	-3.58521	0.000336804	0.0133692	yes
Pik3ap1	chr19:41348707-41459560	OK	0.359154	2.07812	2.53261	-3.96972	7.2e-05	0.00393961	yes
Lipi	chr16:75540788-75567927	OK	1.86298	10.7643	2.53056	-5.70064	1.19e-08	1.55e-06	yes
Arhgdib	chr6:136872229-136890238	OK	5.0815	29.1697	2.52114	-7.42045	1.17e-13	2.59e-11	yes
F830016B08Rik	chr18:60453033-60462670	OK	3.22042	18.4455	2.51795	-8.09512	6.66e-16	2e-13	yes
Rnf180	chr13:105937573-106083094	OK	0.74348	4.12156	2.47083	-5.55443	2.79e-08	3.37e-06	yes
Elovl2	chr13:41277750-41315772	OK	17.2442	93.1413	2.43331	-8.8438	0	0	yes
Hrasls	chr16:29209780-29230616	OK	2.24166	12.1076	2.43328	-7.07004	1.55e-12	3.06e-10	yes
Pygm	chr19:6384428-6398459	OK	29.0399	156.456	2.42965	-8.90277	0	0	yes
Fam185a	chr5:20930720-20987942	OK	2.92639	15.446	2.40004	-7.32985	2.3e-13	4.96e-11	yes
Agpat9	chr5:101275247-101328121	OK	1.92918	10.1228	2.39155	-6.45237	1.1e-10	1.74e-08	yes
Chrna7	chr7:70243577-70357412	OK	3.05574	15.6502	2.35659	-6.46754	9.96e-11	1.59e-08	yes
A630089N07Rik	chr16:98283676-98303604	OK	21.8753	110.766	2.34014	-7.89385	2.89e-15	7.7e-13	yes
Ipo4	chr14:56244465-56254515	OK	15.2001	75.9138	2.32028	-8.67184	0	0	yes
Lad1	chr1:137715174-137729918	OK	0.456338	2.22106	2.28307	-3.93208	8.42e-05	0.00446124	yes
Pde6h	chr6:136903043-136912004	OK	349.704	1672.85	2.2581	-7.05288	1.75e-12	3.37e-10	yes
Smug1	chr15:102983720-102993715	OK	25.767	123.163	2.25698	-7.84675	4.22e-15	1.11e-12	yes
Megf9	chr4:70092960-70195962	OK	8.64891	40.8917	2.24122	-8.18792	2.22e-16	6.81e-14	yes
Slc24a4	chr12:103367628-103504959	OK	10.3529	48.7943	2.23667	-8.05472	8.88e-16	2.56e-13	yes
Angpt1	chr15:42256270-42508341	OK	0.218034	0.997796	2.19419	-3.21416	0.00130827	0.0415218	yes
Rsph9	chr17:46266225-46281147	OK	3.61653	16.5045	2.19018	-4.83082	1.36e-06	0.000121693	yes
Cdk6	chr5:3344311-3522225	OK	0.72345	3.29013	2.18518	-3.86839	0.000109557	0.00542476	yes
Gm4759	chr7:113567296-113584586	OK	43.6008	197.243	2.17755	-3.99408	6.49e-05	0.00358539	yes
Svip	chr7:59252531-59261388	OK	13.854	62.3973	2.17119	-8.05748	8.88e-16	2.56e-13	yes
A2m	chr6:121586190-121629256	OK	1.06518	4.75969	2.15976	-5.56366	2.64e-08	3.25e-06	yes
Smpdl3a	chr10:57514349-57531636	OK	1.97544	8.79292	2.15417	-4.83453	1.33e-06	0.000120189	yes
Cdt1	chr8:125091914-125097030	OK	1.18342	5.23324	2.14474	-4.26784	1.97e-05	0.0013046	yes
Itpr3	chr17:27194248-27259168	OK	0.521443	2.27838	2.12742	-5.01209	5.38e-07	5.28e-05	yes
1110002B05Rik,Mir1892	chr12:55746360-55757559	OK	39.8106	172.576	2.116	-6.37393	1.84e-10	2.89e-08	yes
Igdcc3	chr9:64988995-65033677	OK	0.867438	3.67548	2.0831	-4.16106	3.17e-05	0.00201078	yes
Fcamr	chr1:132697478-132711317	OK	0.66325	2.73279	2.04275	-3.27048	0.00107365	0.0352397	yes
Itgb8	chr12:120401275-120476749	OK	0.989949	3.62618	1.87303	-3.84263	0.000121722	0.00588556	yes
Ece1	chr4:137418151-137521143	OK	10.5083	38.1685	1.86086	-6.8615	6.81e-12	1.2e-09	yes
Gnb3	chr6:124784257-124790293	OK	234.71	834.117	1.82937	-4.99788	5.8e-07	5.64e-05	yes
Serpina3n	chr12:105644917-105652539	OK	1.2108	4.2378	1.80736	-3.49183	0.000479729	0.0178155	yes
Cdh12	chr15:21041206-21519288	OK	1.08597	3.74044	1.78423	-4.58494	4.54e-06	0.00035562	yes
Ap1s3	chr1:79603450-79668547	OK	16.3501	55.5339	1.76407	-6.26445	3.74e-10	5.62e-08	yes
Pth1r	chr9:110624588-110649649	OK	0.893011	3.00875	1.75242	-4.57577	4.74e-06	0.000367554	yes
Zfp277	chr12:41041632-41172377	OK	25.4913	85.4638	1.74531	-6.15434	7.54e-10	1.09e-07	yes
C130039O16Rik	chr12:85490122-85559831	OK	2.16494	7.23749	1.74116	-7.60121	2.93e-14	6.81e-12	yes
Fmn1	chr2:113167892-113556924	OK	5.391	17.8501	1.72731	-6.54457	5.97e-11	9.77e-09	yes
Adrb1	chr19:56796861-56799352	OK	8.24962	27.0939	1.71557	-5.56863	2.57e-08	3.19e-06	yes
Gm7616	chr9:59799100-59806850	OK	11.7509	36.8982	1.65078	-4.33971	1.43e-05	0.000997918	yes
Thbs1	chr2:117937657-117952869	OK	0.850595	2.65488	1.6421	-3.7399	0.000184094	0.00816189	yes
Orai1	chr5:123465082-123480461	OK	2.4413	7.54672	1.6282	-3.47555	0.000509799	0.0186102	yes
Tuft1	chr3:94416680-94462728	OK	4.33101	13.1921	1.6069	-4.65559	3.23e-06	0.000261514	yes
Fam135b	chr15:71276107-71558268	OK	2.23019	6.69051	1.58495	-4.54456	5.51e-06	0.000415307	yes
Klf3	chr5:65194761-65221368	OK	2.46684	7.2468	1.55468	-3.66019	0.000252031	0.0106496	yes
Pde8a	chr7:88358689-88478508	OK	7.7304	22.4963	1.54108	-5.24558	1.56e-07	1.66e-05	yes
Bach2	chr4:32504409-32673083	OK	1.23728	3.57288	1.52992	-4.25961	2.05e-05	0.00134122	yes
Zfp488	chr14:34780257-34791950	OK	60.2711	172.838	1.51989	-4.67078	3e-06	0.000245651	yes
Zkscan1	chr5:138526311-138549050	OK	9.66481	27.6146	1.51462	-11.8243	0	0	yes
Hr	chr14:70953862-70973349	OK	20.5633	58.2881	1.50313	-5.37078	7.84e-08	8.83e-06	yes
9430031J16Rik	chr1:81073891-81268226	OK	1.06071	3.00612	1.50287	-3.51445	0.000440667	0.0167175	yes
Zdhhc14	chr17:5492599-5753891	OK	3.85215	10.9146	1.50252	-4.3129	1.61e-05	0.0011003	yes
Pola1	chrX:90550105-90877494	OK	1.63993	4.59051	1.48503	-3.99519	6.46e-05	0.00358244	yes
Dct	chr14:118412011-118451468	OK	4.46628	12.4318	1.47689	-4.00699	6.15e-05	0.00346136	yes
Nrn1l	chr8:108417469-108418915	OK	20.7565	57.7741	1.47686	-4.05966	4.91e-05	0.00290216	yes
Tmem20	chr19:38470469-38480097	OK	2.67997	7.45063	1.47515	-3.84699	0.000119579	0.00582101	yes
Kcnma1	chr14:24117982-24823427	OK	8.9851	24.7648	1.46268	-5.36435	8.12e-08	9.07e-06	yes
Ptprg	chr14:12386066-13074553	OK	5.16946	14.2071	1.45853	-5.41982	5.97e-08	6.82e-06	yes
Rdh10	chr1:16095962-16122631	OK	11.8149	32.1587	1.44461	-4.79078	1.66e-06	0.000143571	yes
Cngb3	chr4:19207996-19437770	OK	5.87468	15.9742	1.44316	-5.03827	4.7e-07	4.64e-05	yes
Tet1	chr10:62267318-62342762	OK	2.85236	7.74604	1.4413	-5.04721	4.48e-07	4.49e-05	yes
Nid1	chr13:13529868-13604542	OK	1.01471	2.69442	1.4089	-3.16158	0.00156918	0.0476117	yes
Ccne2	chr4:11118500-11181406	OK	2.12879	5.60191	1.39588	-4.35416	1.34e-05	0.000943478	yes
Trf	chr9:103111205-103132616	OK	27.4546	72.0712	1.39238	-5.33301	9.66e-08	1.06e-05	yes
Prdm1	chr10:44156980-44178493	OK	4.39812	11.4815	1.38435	-4.50233	6.72e-06	0.0005018	yes
Lamc1	chr1:155066051-155179916	OK	3.96943	10.3588	1.38386	-4.71001	2.48e-06	0.000206312	yes
Gabrr3	chr16:59407207-59461565	OK	5.12663	13.2672	1.37179	-3.39923	0.000675758	0.0233501	yes
Gm6300	chr3:14363209-14377564	OK	5.26379	13.58	1.36731	-4.96216	6.97e-07	6.61e-05	yes
Thsd7a	chr6:12261609-12699253	OK	5.88117	15.1696	1.36701	-5.10519	3.3e-07	3.38e-05	yes
Ptprt	chr2:161353358-162486883	OK	1.83287	4.66587	1.34804	-3.77431	0.00016045	0.00731623	yes
Tnr	chr1:161453899-161855053	OK	4.87206	12.3994	1.34766	-4.60581	4.11e-06	0.00032708	yes
Prtg	chr9:72655080-72765114	OK	1.26932	3.22187	1.34385	-3.74777	0.000178413	0.00800332	yes
Olfr613	chr7:110698881-110704018	OK	15.5465	39.1035	1.33071	-4.81977	1.44e-06	0.000127053	yes
Nyx	chrX:13044797-13066439	OK	3.40552	8.56096	1.3299	-3.71219	0.000205471	0.00886418	yes
Pde4dip	chr3:97493751-97692630	OK	40.3973	100.977	1.32169	-4.73713	2.17e-06	0.000181588	yes
Tmod3	chr9:75345590-75407464	OK	5.8115	14.4597	1.31506	-4.16791	3.07e-05	0.00195995	yes
Nav3	chr10:109120494-109437275	OK	1.18112	2.93017	1.31083	-3.50975	0.000448536	0.0169631	yes
A930038C07Rik	chr6:65621604-65656924	OK	9.47084	23.4313	1.30687	-4.79046	1.66e-06	0.000143571	yes
Opn1sw	chr6:29298118-29330513	OK	214.383	525.848	1.29446	-3.67341	0.000239338	0.0101729	yes
Olfm1	chr2:28048612-28086256	OK	96.9701	237.104	1.28991	-11.9708	0	0	yes
Myo10	chr15:25552304-25743426	OK	10.7809	26.0775	1.27433	-4.90052	9.56e-07	8.89e-05	yes
Prmt8	chr6:127639028-127718747	OK	16.1502	38.8813	1.26753	-4.36515	1.27e-05	0.000901693	yes
Rgr	chr14:37850675-37862150	OK	5.82247	13.9206	1.25751	-3.331	0.000865337	0.0288041	yes
Egr1	chr18:35020860-35024610	OK	8.05379	19.2255	1.25528	-3.88565	0.000102058	0.00517592	yes
Frmd3	chr4:73659506-73848118	OK	9.94521	23.632	1.24867	-7.90067	2.66e-15	7.24e-13	yes
Lrrtm4	chr6:79968870-79974926	OK	2.4051	5.67891	1.23952	-4.88149	1.05e-06	9.66e-05	yes
Pcdh15	chr10:73284614-74112475	OK	39.6433	93.4644	1.23734	-9.73572	0	0	yes
Flna	chrX:71468799-71491873	OK	10.9457	25.7623	1.2349	-4.64702	3.37e-06	0.00027109	yes
Chd7	chr4:8618067-8793956	OK	28.0425	65.9871	1.23457	-4.07018	4.7e-05	0.00282031	yes
Slc6a5	chr7:57165668-57214863	OK	1.70737	3.9778	1.2202	-4.59515	4.32e-06	0.000342358	yes
Pcdhb16	chr18:37089938-38001526	OK	2.03348	4.72175	1.21537	-3.22758	0.00124844	0.0398865	yes
Kctd12	chr14:103375797-103381854	OK	2.69354	6.25225	1.21487	-3.4967	0.000471051	0.0175839	yes
Aldh3a2	chr11:61058256-61080629	OK	12.5252	29.0153	1.21198	-4.21061	2.55e-05	0.00163099	yes
Glo1	chr17:30729806-30749604	OK	135.629	312.681	1.20502	-5.37797	7.53e-08	8.55e-06	yes
Cit	chr5:116295664-116456350	OK	1.89819	4.37449	1.20449	-3.42065	0.000624724	0.0219552	yes
Ttr	chr18:20823750-20832825	OK	18.237	41.9629	1.20225	-3.81614	0.000135553	0.0064039	yes
Hist3h2a	chr11:58768186-58770176	OK	56.3682	129.135	1.19593	-4.42403	9.69e-06	0.000704985	yes
Cdh8	chr8:101552668-101940357	OK	4.54422	10.3678	1.19001	-7.03688	1.97e-12	3.73e-10	yes
Mest	chr6:30688062-30846760	OK	33.8521	77.0825	1.18716	-4.47333	7.7e-06	0.000566155	yes
Kcnq1ot1	chr7:150293158-150612947	OK	2.66382	6.06095	1.18605	-3.82211	0.000132317	0.00631308	yes
Trib1	chr15:59480208-59488654	OK	11.374	25.8638	1.1852	-4.02259	5.76e-05	0.00327825	yes
Ptpn13	chr5:103854210-104027380	OK	1.55931	3.54102	1.18325	-3.38684	0.000707035	0.0242058	yes
Lrrc8b	chr5:105844793-105915208	OK	16.5229	37.4785	1.1816	-4.26299	2.02e-05	0.00132716	yes
Slc1a2	chr2:102498839-102630941	OK	53.6912	121.673	1.18025	-8.1661	2.22e-16	6.81e-14	yes
Sphkap	chr1:83252355-83404775	OK	32.0323	72.5212	1.17887	-4.11945	3.8e-05	0.00235871	yes
Npnt	chr3:132545658-132613255	OK	8.40553	18.9968	1.17635	-3.9124	9.14e-05	0.00473641	yes
Zfp781	chr10:81205565-81233887	OK	6.93738	15.6767	1.17616	-3.96898	7.22e-05	0.00393961	yes
Bcat1	chr6:144942355-145024677	OK	29.654	66.9263	1.17435	-4.57803	4.69e-06	0.000365578	yes
Gm11961	chr11:4520277-4530014	OK	7.43794	16.7846	1.17416	-3.6997	0.000215854	0.00920188	yes
Kif13a	chr13:46844456-47025087	OK	18.0444	40.6906	1.17315	-4.29353	1.76e-05	0.00116767	yes
Zfp781	chr10:81364655-81393225	OK	6.92213	15.6007	1.17232	-3.9558	7.63e-05	0.00409858	yes
Lgr5	chr10:114887369-115024836	OK	6.93365	15.5698	1.16707	-4.00448	6.22e-05	0.00348477	yes
Car2	chr3:14886425-14900770	OK	225.131	505.081	1.16575	-3.60757	0.000309074	0.0124398	yes
Kcnh6	chr11:105869516-105895378	OK	7.07881	15.8588	1.16371	-3.59673	0.000322239	0.0128619	yes
Slc4a10	chr2:61884596-62164800	OK	15.1416	33.8868	1.16221	-4.33665	1.45e-05	0.00100703	yes
Akap11	chr14:78892054-78936667	OK	27.3371	61.1226	1.16084	-3.90525	9.41e-05	0.00484388	yes
Pdha1	chrX:156426364-156576268	OK	39.4108	88.1049	1.16063	-4.31512	1.6e-05	0.00109453	yes
Iqsec3	chr6:121322950-121423696	OK	41.3704	92.196	1.15611	-3.95294	7.72e-05	0.00411972	yes
Tasp1	chr2:139659215-139892521	OK	8.61012	19.1265	1.15147	-10.907	0	0	yes
Arl5b	chr2:14976988-15000818	OK	4.84547	10.7533	1.15006	-3.38676	0.00070724	0.0242058	yes
Cxx1c	chrX:50911098-50912311	OK	64.8812	143.722	1.14741	-3.95949	7.51e-05	0.00405344	yes
Wdr31	chr4:62114767-62131906	OK	33.8362	74.9476	1.14731	-4.02357	5.73e-05	0.0032776	yes
Nhlrc2	chr19:56622750-56673336	OK	8.12325	17.8987	1.13973	-3.86153	0.000112677	0.00556015	yes
Tcta	chr9:108205288-108208282	OK	26.918	59.0783	1.13406	-4.08106	4.48e-05	0.00271484	yes
Pde3a	chr6:141197789-141447872	OK	4.98427	10.9269	1.13243	-3.57622	0.000348603	0.0137241	yes
Eif1a	chr18:46757357-46769879	OK	20.0134	43.692	1.1264	-4.1433	3.42e-05	0.00215403	yes
Tmem215	chr4:40419212-40422686	OK	19.0782	41.6171	1.12525	-5.58305	2.36e-08	2.96e-06	yes
Mib1	chr18:10725622-10812215	OK	10.1733	22.1535	1.12275	-3.92712	8.6e-05	0.00452025	yes
Nebl	chr2:17268360-17652695	OK	6.63546	14.3868	1.11648	-3.48853	0.000485685	0.0179003	yes
Jmjd1c	chr10:66590005-66719073	OK	17.6249	38.203	1.11607	-3.96362	7.38e-05	0.00399893	yes
Prkaa2	chr4:104702254-104782503	OK	4.31823	9.3512	1.11471	-3.87586	0.000106249	0.00531575	yes
Il1rap	chr16:26581790-26725233	OK	2.57711	5.51395	1.09733	-3.54453	0.000393321	0.015194	yes
Uhmk1	chr1:172129386-172145524	OK	21.5807	46.1706	1.09723	-3.85775	0.000114438	0.00560861	yes
Rgs5	chr1:171585631-171623657	OK	13.3599	28.5485	1.09551	-3.42118	0.000623493	0.0219552	yes
Dusp22	chr13:30751964-30803094	OK	30.9121	66.022	1.09477	-4.96332	6.93e-07	6.61e-05	yes
Gfap	chr11:102748649-102758514	OK	8.62563	18.2852	1.08397	-3.71976	0.000199411	0.00865458	yes
Slc8a3	chr12:82298901-82434167	OK	17.9638	37.9139	1.07763	-4.34518	1.39e-05	0.000978118	yes
Mylk	chr16:34785035-35002520	OK	32.4535	68.4256	1.07616	-3.66195	0.000250306	0.0106078	yes
Gngt2	chr11:95685813-95707045	OK	271.884	571.091	1.07073	-12.2889	0	0	yes
Tspan9	chr6:127911417-128093596	OK	17.2992	36.3305	1.07047	-3.92628	8.63e-05	0.00452025	yes
D4Bwg0951e	chr4:80556589-80600205	OK	36.6116	76.85	1.06974	-3.89211	9.94e-05	0.00505983	yes
Lrrtm2	chr18:35278565-35414429	OK	3.28522	6.89063	1.06865	-3.28461	0.00102124	0.033673	yes
Foxn3	chr12:100433303-100688284	OK	6.72555	14.0812	1.06605	-3.22356	0.00126608	0.0403605	yes
Acly	chr11:100337669-100389215	OK	61.8355	129.383	1.06514	-3.64746	0.000264845	0.0111258	yes
Acsl1	chr8:47556395-47621404	OK	25.7615	53.4852	1.05392	-3.93088	8.46e-05	0.00446703	yes
Fry	chr5:151062504-151300327	OK	8.04525	16.6239	1.04705	-3.95506	7.65e-05	0.00409858	yes
Usp46	chr5:74396061-74464436	OK	9.04371	18.6764	1.04623	-3.45951	0.000541166	0.0194942	yes
Tcn2	chr11:3817080-3832081	OK	8.74949	18.0686	1.04622	-8.58701	0	0	yes
Prox1	chr1:191945657-191994559	OK	13.6528	28.0996	1.04136	-3.80973	0.000139117	0.00650822	yes
Slc31a1	chr4:62021734-62052802	OK	12.3037	25.2634	1.03795	-3.6383	0.000274438	0.0114289	yes
Eif2c4	chr4:126166788-126210702	OK	5.58887	11.4527	1.03506	-3.53412	0.000409133	0.0157626	yes
Cbl	chr9:43957344-44042129	OK	4.02551	8.23254	1.03217	-3.16151	0.00156954	0.0476117	yes
Lrp4	chr2:91297687-91354057	OK	9.38701	19.1929	1.03184	-3.87783	0.000105393	0.0052913	yes
Prkg1	chr19:30642040-31839523	OK	2.36214	4.82907	1.03165	-5.11138	3.2e-07	3.29e-05	yes
Samsn1	chr16:75859038-75909511	OK	9.74864	19.8873	1.02857	-3.14956	0.00163517	0.0490857	yes
Slc25a33	chr4:149118144-149148376	OK	52.0099	105.615	1.02196	-3.79947	0.000145007	0.00674002	yes
Hs2st1	chr3:144094070-144233180	OK	12.6719	25.6727	1.0186	-3.72334	0.000196607	0.00855865	yes
Napb	chr2:148520392-148558156	OK	79.1809	160.217	1.0168	-3.4885	0.000485741	0.0179004	yes
Hars2	chr18:36942933-36952214	OK	12.2574	24.6766	1.00948	-3.45227	0.000555898	0.0198758	yes
Rev3l	chr10:39451965-39595011	OK	12.7274	25.5691	1.00646	-3.60779	0.000308816	0.0124398	yes
Tube1	chr10:38853828-38883600	OK	12.2168	24.5433	1.00646	-3.33997	0.000837874	0.0282078	yes
Nlgn1	chr3:25330762-26230831	OK	4.19532	8.41999	1.00504	-5.72954	1.01e-08	1.32e-06	yes
Tmem181a	chr17:6270474-6305783	OK	16.4944	32.8909	0.99571	-3.26357	0.00110019	0.0359039	yes
Rnf144b	chr13:47218088-47343360	OK	7.55907	15.0565	0.994109	-7.68714	1.51e-14	3.69e-12	yes
Wdr41	chr13:95746302-95793269	OK	12.9014	25.5621	0.986477	-3.41052	0.000648393	0.0226764	yes
Bend5	chr4:110070395-111330115	OK	1.76314	3.44549	0.966562	-3.54803	0.000388129	0.0150337	yes
Ppfia2	chr10:105907394-106369573	OK	18.5909	36.3163	0.966018	-3.5696	0.000357522	0.0139988	yes
Adcyap1r1	chr6:55401973-55451449	OK	1.79235	3.49935	0.965235	-3.57672	0.000347932	0.0137241	yes
Neurod4	chr10:129705207-129717296	OK	39.8131	77.4936	0.960835	-3.47536	0.000510169	0.0186102	yes
Rimklb	chr6:122403626-122436323	OK	8.24825	16.0356	0.959117	-3.19308	0.00140763	0.0439967	yes
Stom	chr2:35169509-35192529	OK	38.0971	73.8587	0.955086	-3.45963	0.000540913	0.0194942	yes
Dph1,Ovca2	chr11:74989444-75003985	OK	17.3997	33.712	0.954199	-7.05944	1.67e-12	3.26e-10	yes
Pvrl3	chr16:46395117-46497080	OK	3.51813	6.80447	0.951673	-3.61163	0.000304276	0.0124201	yes
Lats2	chr14:58308498-58364960	OK	8.29962	16.0458	0.951083	-3.33479	0.000853646	0.0286051	yes
Dusp8	chr7:149267400-149276175	OK	23.2456	44.8212	0.947227	-3.42393	0.000617218	0.0217978	yes
Gramd1b	chr9:40105491-40263349	OK	56.8027	109.45	0.946247	-3.4276	0.000608938	0.0215582	yes
BC024659	chr13:41345212-41371945	OK	29.9529	57.5702	0.942626	-3.56262	0.000367168	0.0142987	yes
Rnf144a	chr12:26991662-27100121	OK	2.60432	4.9927	0.938915	-5.13773	2.78e-07	2.88e-05	yes
Fam115a	chr6:42622545-42643058	OK	16.5183	31.6033	0.936006	-3.40686	0.000657158	0.022872	yes
Qsox1	chr1:157625284-157660029	OK	15.9475	30.3096	0.926443	-7.17891	7.03e-13	1.43e-10	yes
Bicd1	chr6:149357407-149507379	OK	3.45076	6.55123	0.924852	-9.31983	0	0	yes
Cflar	chr1:58770129-58815726	OK	9.90232	18.7861	0.923827	-4.23373	2.3e-05	0.00147851	yes
Pkia	chr3:7366603-7445365	OK	14.1455	26.7898	0.921342	-3.25621	0.0011291	0.0366423	yes
Ipw	chr7:66874527-66934248	OK	85.6027	162.095	0.921114	-3.36332	0.000770114	0.0261712	yes
Sorl1	chr9:41776571-41932372	OK	6.03825	11.3781	0.914063	-3.22127	0.00127625	0.040595	yes
Arap1	chr7:108496582-108561100	OK	3.77815	7.1083	0.911823	-3.50242	0.000461055	0.0173004	yes
Tmod2	chr9:75413428-75459132	OK	12.9025	24.2621	0.911055	-3.90964	9.24e-05	0.00477369	yes
Spopl	chr2:23365573-23427624	OK	1.81604	3.41341	0.910416	-3.99729	6.41e-05	0.00356457	yes
Ntrk3	chr7:85336999-85722724	OK	4.29029	8.05324	0.908493	-3.4548	0.000550708	0.0197392	yes
Grik1	chr16:87896141-88290503	OK	17.2005	32.2645	0.907499	-3.78612	0.000153018	0.00704418	yes
Galnt13	chr2:54288797-54970155	OK	5.79081	10.8242	0.902426	-3.16359	0.00155838	0.0474729	yes
Adcy2	chr13:68758919-69138419	OK	19.5254	36.4892	0.902115	-3.3319	0.000862541	0.0288041	yes
Crym	chr7:127329897-127345502	OK	41.993	78.4382	0.901409	-3.24698	0.00116636	0.0376817	yes
Fam114a2	chr11:57296493-57332146	OK	34.9049	65.1702	0.900782	-8.44782	0	0	yes
Tmem181b-ps	chr17:6438149-6450142	OK	27.4472	50.7705	0.88733	-3.2107	0.00132411	0.0417485	yes
Fam171b	chr2:83652884-83721515	OK	29.8812	55.1201	0.88334	-3.33092	0.000865583	0.0288041	yes
Zranb1	chr7:140141304-140175634	OK	34.1414	62.5388	0.873229	-3.21272	0.00131485	0.0415633	yes
Trpm1	chr7:71298720-71414645	OK	39.1588	71.644	0.871509	-3.20408	0.00135497	0.0426283	yes
Klhl24	chr16:20097626-20127817	OK	9.56026	17.4741	0.8701	-3.17272	0.00151019	0.0463971	yes
Tnpo1	chr13:99612035-99696339	OK	54.2193	99.011	0.868782	-3.48991	0.000483175	0.0178974	yes
Lrtm1	chr14:29718128-30535050	OK	28.5547	52.1377	0.868599	-3.15522	0.00160379	0.0484466	yes
Nrcam	chr12:45429871-45702833	OK	14.7921	26.803	0.85757	-17.6384	0	0	yes
Arl5a	chr2:52253470-52280394	OK	14.2795	25.8459	0.855989	-3.19019	0.00142179	0.0442056	yes
Bcr	chr10:74523640-74647668	OK	12.0002	21.7172	0.855775	-3.19734	0.00138702	0.0434469	yes
Stat3	chr11:100748123-100800825	OK	14.2228	25.722	0.854795	-6.97133	3.14e-12	5.73e-10	yes
Enpp2	chr15:54670452-54751701	OK	17.0472	30.6363	0.845707	-3.36457	0.000766624	0.0261142	yes
Arid5a	chr1:36364577-36380874	OK	1.40837	2.52627	0.842984	-5.06471	4.09e-07	4.12e-05	yes
Mtap2	chr1:66221902-66489157	OK	85.5072	152.418	0.83392	-3.28926	0.0010045	0.033197	yes
Rfx3	chr19:27836210-28085656	OK	4.76337	8.46982	0.830348	-4.10059	4.12e-05	0.00252709	yes
Tmcc3	chr10:93977601-94053699	OK	5.72716	10.1508	0.825698	-3.28341	0.00102561	0.0337398	yes
Tro	chrX:147079845-147091979	OK	14.296	25.3285	0.825149	-5.5226	3.34e-08	3.95e-06	yes
Wwtr1	chr3:57259565-57379832	OK	3.90408	6.88748	0.818994	-3.1505	0.0016299	0.0490296	yes
Lca5	chr9:83284961-83334734	OK	23.3949	41.1488	0.814654	-3.61541	0.000299871	0.0122751	yes
A630033E08Rik	chr17:22983663-23004101	OK	1.73413	3.04877	0.814021	-5.5552	2.77e-08	3.37e-06	yes
Pou2f1	chr1:167805604-167932765	OK	4.91821	8.63886	0.812708	-3.24801	0.00116215	0.0376302	yes
Gabrb3	chr7:64845903-65084171	OK	19.5301	34.2198	0.80913	-17.5306	0	0	yes
Psd3	chr8:70212980-70498473	OK	6.48017	11.308	0.803241	-12.0218	0	0	yes
Ccdc50	chr16:27389062-27452304	OK	9.05207	15.7933	0.802992	-4.70707	2.51e-06	0.000208109	yes
Skil	chr3:30993982-31021499	OK	7.56464	13.1679	0.799685	-7.76709	7.99e-15	2.06e-12	yes
Mpp6	chr6:50060239-50148597	OK	7.60155	13.1508	0.790788	-5.87142	4.32e-09	5.82e-07	yes
Ncoa4	chr14:32973077-32992549	OK	18.8093	32.527	0.790191	-3.49307	0.000477501	0.0177786	yes
Pde8b	chr13:95794060-96020259	OK	23.6171	40.7233	0.786026	-3.4623	0.000535583	0.01939	yes
Fgd4	chr16:16422070-16560289	OK	11.3285	19.5228	0.785206	-3.73754	0.000185832	0.00818852	yes
Rnpc3	chr3:113307984-113333067	OK	32.7608	55.7263	0.766387	-4.75153	2.02e-06	0.000171114	yes
Hspa5	chr2:34627609-34632049	OK	102.719	173.806	0.758779	-5.03997	4.66e-07	4.63e-05	yes
Cd34	chr1:196765014-196803153	OK	3.01073	5.08457	0.75601	-4.54589	5.47e-06	0.000414964	yes
Edil3	chr13:88961076-89462830	OK	14.8797	25.0952	0.754072	-3.26327	0.00110136	0.0359039	yes
Cp	chr3:19857053-19935310	OK	24.6698	41.458	0.748907	-3.77655	0.000159017	0.00727389	yes
Hectd2	chr19:36629128-36763969	OK	2.27695	3.81483	0.744519	-4.36519	1.27e-05	0.000901693	yes
Calu	chr6:29298118-29330513	OK	44.8385	74.9424	0.741043	-4.79452	1.63e-06	0.000142399	yes
Rnf152	chr1:107173495-107253287	OK	6.9792	11.5921	0.732003	-7.6761	1.64e-14	3.95e-12	yes
Dars	chr1:130260284-130313993	OK	20.3978	33.8066	0.728891	-3.3409	0.00083507	0.0281792	yes
Rnf145	chr11:44332465-44379020	OK	42.4002	70.1332	0.726028	-3.50547	0.000455804	0.0171929	yes
Slc8a1	chr17:81772444-82137717	OK	5.08183	8.39098	0.723491	-3.16728	0.00153871	0.0469729	yes
Inppl1	chr7:108966826-108986740	OK	4.17024	6.8774	0.721732	-4.86203	1.16e-06	0.00010529	yes
Lman1	chr18:66140392-66162289	OK	39.2844	64.7352	0.720593	-4.7482	2.05e-06	0.000172941	yes
Snrk	chr9:122026383-122078818	OK	51.6022	84.4852	0.711265	-4.33154	1.48e-05	0.00102572	yes
Homer2	chr7:88745367-88851811	OK	2.30371	3.76229	0.707648	-7.19697	6.16e-13	1.27e-10	yes
Gucy1b3	chr3:81835926-81878633	OK	28.2601	45.9656	0.701789	-3.40978	0.000650161	0.0226832	yes
Csrnp3	chr2:65683823-65869602	OK	5.08295	8.21667	0.692889	-7.91587	2.44e-15	6.77e-13	yes
Nnat	chr2:157382097-157392097	OK	33.3441	53.7631	0.689182	-5.44092	5.3e-08	6.11e-06	yes
Sv2b	chr7:82259780-82454148	OK	101.11	162.184	0.681704	-14.485	0	0	yes
E2f6	chr12:16817770-16833549	OK	7.59025	12.1407	0.677638	-5.24888	1.53e-07	1.65e-05	yes
Pcdh10	chr3:45182319-45238501	OK	9.69835	15.353	0.662705	-6.62708	3.42e-11	5.74e-09	yes
Rgag4	chrX:99044723-99287393	OK	6.29451	9.94245	0.659508	-4.24929	2.14e-05	0.00139819	yes
Rims1	chr1:22278502-22812563	OK	8.14079	12.8224	0.655426	-4.24734	2.16e-05	0.00140404	yes
Osbpl3	chr6:50243325-50406169	OK	2.27253	3.57561	0.653891	-4.40798	1.04e-05	0.000755484	yes
Senp7	chr16:56075521-56190124	OK	9.87395	15.4987	0.650444	-3.38751	0.000705308	0.0242058	yes
Pja2	chr17:64630354-64681223	OK	49.4737	77.4897	0.647345	-4.94363	7.67e-07	7.22e-05	yes
Magi2	chr5:18732863-20210609	OK	5.7223	8.92702	0.641584	-3.7034	0.00021273	0.00909564	yes
Cnnm2	chr19:46836098-46953070	OK	6.8801	10.7201	0.639813	-4.88362	1.04e-06	9.62e-05	yes
Fam172a	chr13:77847950-78305499	OK	6.22406	9.67423	0.63629	-3.23429	0.00121945	0.0390469	yes
Fam49a	chr12:12268944-12383165	OK	4.55512	7.05312	0.630773	-3.98025	6.88e-05	0.00378615	yes
BC031353	chr9:74800859-74880275	OK	11.8117	18.2799	0.630038	-6.88026	5.97e-12	1.06e-09	yes
Daam1	chr12:72932064-73093354	OK	15.4233	23.8383	0.628167	-8.24045	2.22e-16	6.81e-14	yes
Tnfaip3	chr10:18720721-18735216	OK	70.9694	109.011	0.619205	-4.99047	6.02e-07	5.82e-05	yes
Slc44a1	chr4:53453284-53635350	OK	15.4253	23.6479	0.61641	-4.12639	3.69e-05	0.00230859	yes
Ate1	chr7:137535007-137663475	OK	29.1317	44.487	0.610792	-12.8299	0	0	yes
1700020I14Rik	chr2:119420031-119426478	OK	40.2674	61.1507	0.602758	-6.33176	2.42e-10	3.72e-08	yes
Dennd1b	chr1:140860285-141072617	OK	2.98938	4.53104	0.599995	-5.81825	5.95e-09	7.93e-07	yes
Cuedc1	chr11:87912647-88007641	OK	39.1128	58.9502	0.591855	-10.3896	0	0	yes
Pde1c	chr6:56019797-56319628	OK	7.02416	10.5844	0.591548	-4.30401	1.68e-05	0.00114002	yes
Pik3r1	chr13:102450717-102538172	OK	19.664	29.5958	0.589834	-7.39579	1.41e-13	3.07e-11	yes
Bmp1	chr14:70874361-70920067	OK	4.4289	6.66507	0.589673	-3.37814	0.000729784	0.0249181	yes
Extl2	chr3:115710366-115731934	OK	27.617	41.4533	0.585933	-4.30297	1.69e-05	0.00114002	yes
Pdik1l	chr4:133830920-133843761	OK	5.47542	8.21648	0.58555	-3.49911	0.000466821	0.0174712	yes
Ahcyl2	chr6:29718442-29862309	OK	9.61658	14.4144	0.583915	-4.61834	3.87e-06	0.000309645	yes
Sgms1	chr19:32197217-32462944	OK	5.54512	8.29583	0.581166	-3.61895	0.000295804	0.0121431	yes
Elmo2	chr2:165113530-165151979	OK	21.6495	32.2893	0.576723	-5.45195	4.98e-08	5.79e-06	yes
Lamp2	chrX:35758240-35809632	OK	19.5839	29.1331	0.572991	-3.71567	0.000202664	0.00876931	yes
Neo1	chr9:58722486-58884248	OK	11.064	16.4237	0.569906	-9.13227	0	0	yes
Pcdh19	chrX:130117399-130223532	OK	1.93802	2.87532	0.569142	-3.26833	0.00108184	0.0354278	yes
Bnip2	chr9:69837307-69856124	OK	39.4551	58.2691	0.562519	-3.87824	0.000105217	0.0052913	yes
A730011L01Rik	chr11:119352660-119372779	OK	7.31296	10.7849	0.560488	-7.58185	3.4e-14	7.77e-12	yes
Ctbp2	chr7:140178693-140315166	OK	74.9137	109.907	0.552988	-4.06745	4.75e-05	0.00284182	yes
Tnik	chr3:28162135-28569506	OK	11.323	16.572	0.54949	-4.00286	6.26e-05	0.00349514	yes
Ctnnbip1	chr4:148892349-148940546	OK	21.9204	31.9874	0.545226	-3.59727	0.00032157	0.0128619	yes
Chrm1	chr19:8738494-8758092	OK	1.46434	2.13605	0.544696	-3.82644	0.000130007	0.00626514	yes
Caprin1	chr2:103603101-103637797	OK	37.0285	53.9533	0.543075	-8.9689	0	0	yes
Crem	chr18:3266351-3366861	OK	4.67731	6.81316	0.542645	-4.0144	5.96e-05	0.00336755	yes
Acsl3,Utp14b	chr1:78654399-78704317	OK	82.4387	119.563	0.536374	-8.903	0	0	yes
Syncrip	chr9:88344575-88377235	OK	23.2552	33.6217	0.53184	-3.52029	0.000431069	0.0164319	yes
Asb1	chr1:93437141-93456167	OK	3.92902	5.67927	0.531536	-3.59977	0.000318495	0.0127833	yes
Ccdc85a	chr11:28285691-28484296	OK	4.31096	6.22875	0.530935	-4.3208	1.55e-05	0.00107179	yes
Pcdha1,Pcdha10,Pcdha11,Pcdha12,Pcdha2,Pcdha3,Pcdha4,Pcdha4-g,Pcdha5,Pcdha6,Pcdha7,Pcdha8,Pcdha9,Pcdhac1,Pcdhac2,Pcdhga1,Pcdhga10,Pcdhga11,Pcdhga12,Pcdhga2,Pcdhga3,Pcdhga4,Pcdhga5,Pcdhga6,Pcdhga7,Pcdhga8,Pcdhga9,Pcdhgb1,Pcdhgb2,Pcdhgb4,Pcdhgb5,Pcdhgb6,Pcdhgb7,Pcdhgb8,Pcdhgc3,Pcdhgc4,Pcdhgc5	chr18:37089938-38001526	OK	57.7421	82.9538	0.522685	-7.72417	1.13e-14	2.81e-12	yes
Scg3	chr9:75491173-75531863	OK	62.8965	90.3221	0.522099	-6.62505	3.47e-11	5.75e-09	yes
Runx1t1	chr4:13670448-13820790	OK	7.15097	10.2599	0.520807	-4.02403	5.72e-05	0.0032776	yes
Gabrg2	chr11:41723696-41814180	OK	36.873	52.7078	0.515453	-3.75848	0.000170945	0.00772148	yes
Rod1	chr4:59484741-59562236	OK	2.4342	3.4788	0.515139	-3.64106	0.000271521	0.0113402	yes
Gm6793,Hnrnpa3	chr2:75497315-75507464	OK	252.694	360.508	0.512638	-3.43314	0.000596629	0.0211745	yes
Tgoln1	chr6:72558414-72566994	OK	28.5826	40.7256	0.510797	-3.16861	0.00153171	0.0468587	yes
Trim9	chr12:71345523-71448601	OK	15.9594	22.7312	0.510266	-6.74022	1.58e-11	2.71e-09	yes
Tbc1d14	chr5:36833252-36928875	OK	15.1676	21.5343	0.505643	-3.53059	0.000414632	0.0159318	yes
Lima1	chr15:99608898-99705887	OK	14.9561	21.2153	0.504372	-8.54544	0	0	yes
Rorb	chr19:19011057-19185686	OK	28.6951	40.6902	0.503874	-4.09589	4.21e-05	0.00256765	yes
Smox	chr2:131317597-131350919	OK	7.44698	10.5096	0.496982	-4.3654	1.27e-05	0.000901693	yes
Mecp2	chrX:71272160-71330975	OK	19.0349	26.7552	0.491173	-11.2863	0	0	yes
Sema6d	chr2:124436031-124493505	OK	1.92052	2.69577	0.4892	-5.95388	2.62e-09	3.56e-07	yes
Astn2	chr4:65041836-66065517	OK	3.42574	4.79239	0.484328	-3.89384	9.87e-05	0.00504157	yes
Ap2b1	chr11:83116198-83218535	OK	33.138	46.2555	0.481139	-5.73282	9.88e-09	1.31e-06	yes
Eps15	chr4:108952879-109060415	OK	15.6394	21.7911	0.478558	-3.46507	0.000530096	0.0192883	yes
Qk	chr17:10399335-10512226	OK	17.9802	25.0475	0.478258	-3.92428	8.7e-05	0.00454147	yes
Rab11fip2	chr19:59978788-60019557	OK	6.77047	9.42511	0.477253	-3.44739	0.000566027	0.020138	yes
Sgce	chr6:4624349-4697204	OK	9.13171	12.7118	0.47721	-4.47393	7.68e-06	0.000566155	yes
Hipk2	chr6:38647838-38826189	OK	10.9877	15.252	0.473113	-4.76875	1.85e-06	0.000158049	yes
Dzip3	chr16:48924340-48994225	OK	10.3905	14.4195	0.472759	-4.29845	1.72e-05	0.00115269	yes
Stox2	chr8:48265401-48437702	OK	11.9121	16.5116	0.471057	-7.30853	2.7e-13	5.64e-11	yes
Gpcpd1	chr2:132354818-132403984	OK	17.7098	24.531	0.470057	-3.74442	0.000180809	0.00804098	yes
Shank2	chr7:151361424-151608580	OK	7.10834	9.73513	0.453687	-3.79298	0.000148851	0.00688177	yes
Trim32	chr4:65041836-66065517	OK	24.7761	33.7221	0.444742	-4.87834	1.07e-06	9.76e-05	yes
Cnot1	chr8:98243350-98345628	OK	26.5276	35.9282	0.437623	-4.4311	9.38e-06	0.000685745	yes
6530402F18Rik,Ntng2	chr2:29050340-29108513	OK	51.1322	69.2391	0.437357	-5.27478	1.33e-07	1.45e-05	yes
Dach1	chr14:98186065-98568762	OK	6.6921	9.06049	0.437132	-3.80087	0.000144187	0.0067236	yes
Zzz3	chr3:152058973-152331104	OK	13.25	17.8889	0.433069	-3.45831	0.000543583	0.0195324	yes
Gpd2	chr2:57090088-57223130	OK	2.58145	3.48503	0.432989	-3.82084	0.000132997	0.00632462	yes
Anks1b	chr10:89336253-90435727	OK	5.6728	7.65774	0.432858	-4.59092	4.41e-06	0.000347462	yes
Wdr36	chr18:32996878-33026074	OK	5.61588	7.57584	0.431894	-3.7644	0.000166951	0.00758241	yes
Mtap6	chr7:106415956-106485647	OK	31.4648	42.3924	0.430069	-4.10056	4.12e-05	0.00252709	yes
2310035C23Rik	chr1:107560437-107651708	OK	11.9039	16.0213	0.428549	-3.18135	0.00146591	0.0452297	yes
Srsf1	chr11:87861172-87867259	OK	77.8352	104.68	0.427496	-3.64857	0.000263699	0.0111101	yes
Gria2	chr3:80488857-80606713	OK	40.556	54.4919	0.426125	-4.06046	4.9e-05	0.00290216	yes
Ubr3	chr2:69735302-69862070	OK	23.0428	30.872	0.421986	-4.94198	7.73e-07	7.24e-05	yes
Nfat5	chr8:109817369-109903417	OK	13.2267	17.7178	0.421749	-3.70547	0.000211002	0.00904861	yes
Ankrd17	chr5:90656190-90795211	OK	20.1956	26.9567	0.4166	-8.19014	2.22e-16	6.81e-14	yes
Pja1	chrX:96661072-96666074	OK	60.1128	79.995	0.412236	-3.25796	0.00112215	0.0364989	yes
Slitrk2	chrX:63902492-63914576	OK	3.69979	4.90921	0.40805	-4.06057	4.9e-05	0.00290216	yes
2017-09-06	chrX:34451266-34529690	OK	10.3552	13.7368	0.407699	-3.85868	0.000114002	0.00560633	yes
Ptprd	chr4:75587142-76240203	OK	37.4357	49.647	0.407292	-5.34928	8.83e-08	9.79e-06	yes
Mxi1	chr19:53384995-53450300	OK	16.1601	21.4311	0.407268	-5.18727	2.13e-07	2.24e-05	yes
Gria4	chr9:4417892-4796234	OK	22.0014	29.1607	0.40643	-3.93441	8.34e-05	0.00443449	yes
Nrxn1	chr17:90432983-91492142	OK	6.15148	8.12569	0.401558	-6.09035	1.13e-09	1.59e-07	yes
Kif2a	chr13:107750666-107812194	OK	23.9465	31.5929	0.399784	-4.55737	5.18e-06	0.000396992	yes
Zfp322a	chr13:23444972-23461071	OK	9.0964	11.973	0.396419	-3.81516	0.000136096	0.00640854	yes
Rbmx	chrX:54636524-54646213	OK	49.0537	64.5356	0.395734	-3.84901	0.000118599	0.00579284	yes
Gm5643,Hnrnpa1	chr15:103070862-103075386	OK	162.014	213.102	0.395428	-4.30193	1.69e-05	0.00114004	yes
Trim33	chr3:103083215-103162691	OK	7.78232	10.2237	0.39364	-6.04488	1.5e-09	2.07e-07	yes
Magi3	chr3:103817196-104024329	OK	9.89455	12.9834	0.391961	-3.63019	0.000283216	0.0117266	yes
5730601F06Rik	chr9:20299519-20325863	OK	12.115	15.8817	0.390569	-6.26858	3.64e-10	5.53e-08	yes
Gpc6	chr14:117324536-118378751	OK	4.12323	5.39551	0.387984	-3.35647	0.00078944	0.026702	yes
Atg4c	chr4:98860624-98926474	OK	14.2024	18.5684	0.38671	-3.73833	0.000185244	0.00818766	yes
Mtus1	chr8:42076265-42219080	OK	16.7766	21.9297	0.386433	-3.72427	0.000195884	0.008553	yes
Fgfr1	chr8:26629243-26686186	OK	3.91203	5.10286	0.383389	-3.18984	0.00142351	0.0442056	yes
Med23	chr10:24589791-24633335	OK	10.8984	14.1776	0.379488	-3.52161	0.000428941	0.0163942	yes
Orc3l	chr4:34497863-34562191	OK	10.5636	13.7187	0.377043	-3.50417	0.000458031	0.0172318	yes
Pigp	chr16:94580370-94690828	OK	30.75	39.8319	0.373337	-3.79271	0.000149012	0.00688177	yes
Spast	chr17:74738326-74790453	OK	11.7614	15.1932	0.36936	-3.74638	0.000179407	0.00800332	yes
Pum2	chr12:8680939-8759387	OK	30.2328	38.8698	0.362533	-4.81207	1.49e-06	0.000131243	yes
Pgam5	chr5:110688153-110698918	OK	18.944	24.3363	0.361367	-4.54028	5.62e-06	0.000421608	yes
Map3k7	chr4:32051081-32110439	OK	12.3939	15.8934	0.358802	-4.97269	6.6e-07	6.34e-05	yes
Gspt1	chr16:11216333-11254418	OK	20.8575	26.7423	0.358559	-6.89803	5.27e-12	9.5e-10	yes
Suv420h1	chr19:3767420-3818302	OK	22.0687	28.2344	0.355449	-7.97936	1.55e-15	4.39e-13	yes
Dpysl3	chr18:43483880-43552985	OK	67.2521	85.6921	0.349583	-3.81312	0.000137225	0.00644064	yes
Ptpn11	chr5:121580541-121641406	OK	31.8398	40.3733	0.342572	-3.82554	0.000130484	0.00626713	yes
Arhgef7	chr8:11728104-11835217	OK	18.7239	23.6435	0.336559	-4.23596	2.28e-05	0.00147048	yes
Cpeb2	chr5:43542924-43680962	OK	6.40926	8.09299	0.336515	-3.60841	0.000308077	0.0124398	yes
Jak2	chr19:29326317-29387570	OK	7.35814	9.2909	0.336477	-4.29501	1.75e-05	0.00116529	yes
Ttc19	chr11:62094974-62129943	OK	18.8489	23.7361	0.332605	-4.03975	5.35e-05	0.00310887	yes
Lrrc1	chr9:77278629-77392659	OK	19.7659	24.8716	0.331485	-3.74647	0.000179339	0.00800332	yes
G3bp2	chr5:92481171-92512761	OK	46.5639	58.4939	0.329074	-7.08498	1.39e-12	2.78e-10	yes
Pdp1	chr4:11885331-11893597	OK	8.62592	10.8334	0.32873	-3.64523	0.000267154	0.0111902	yes
Adam22	chr5:8072351-8368081	OK	11.75	14.6815	0.321339	-3.18847	0.00143029	0.0442301	yes
Pxk	chr14:8930726-8997625	OK	14.4041	17.8503	0.309465	-3.7349	0.000187793	0.00824973	yes
Amigo1	chr3:107989252-107994695	OK	11.0233	13.6247	0.305676	-4.04967	5.13e-05	0.0030165	yes
Ppm1b	chr17:85316521-85423331	OK	82.4043	100.981	0.293297	-3.35801	0.000785057	0.0266162	yes
Tnfaip1	chr11:78336351-78349762	OK	14.4819	17.5912	0.280606	-3.57509	0.000350101	0.0137455	yes
Cacna1d	chr14:30822185-31340242	OK	6.90661	8.37358	0.277867	-3.23923	0.00119854	0.0384628	yes
Dab2ip	chr2:35413977-35586514	OK	16.3406	19.7199	0.271191	-3.48737	0.000487802	0.0179304	yes
Strn3	chr12:52709527-52839926	OK	22.0953	26.5925	0.267281	-3.21261	0.00131535	0.0415632	yes
Ttc15	chr12:29375492-29435318	OK	17.8474	21.4222	0.263391	-7.65345	1.95e-14	4.62e-12	yes
Vps39	chr2:120142201-120178869	OK	17.6531	21.1598	0.261398	-4.03131	5.55e-05	0.00319682	yes
Tnpo2	chr8:87560813-87581481	OK	32.6585	38.6224	0.24198	-3.86882	0.000109363	0.00542476	yes
Pisd-ps1	chr11:3024023-3093466	OK	58.4066	68.6175	0.232446	-3.62126	0.000293177	0.0120944	yes
Pfkfb3	chr2:11393059-11475556	OK	9.14933	10.6548	0.219765	-4.07567	4.59e-05	0.00276617	yes
Pogk	chr1:168309297-168339959	OK	12.2461	14.2524	0.21889	-3.82358	0.000131529	0.00629634	yes
Tpm1	chr9:66870399-66897020	OK	43.0882	50.1159	0.217974	-3.40021	0.000673348	0.0233228	yes
Kif1a	chr1:94912032-94998442	OK	86.3035	100.073	0.213557	-4.47429	7.67e-06	0.000566155	yes
Mapk10	chr5:103336966-103640353	OK	17.8364	20.599	0.207751	-3.31664	0.000911055	0.0302474	yes
Anapc5	chr5:123237469-123271348	OK	43.8702	50.5771	0.205245	-4.03208	5.53e-05	0.00319682	yes
Ddr1	chr17:35818511-35841084	OK	25.2236	29.0074	0.201647	-3.17925	0.00147654	0.0454605	yes
Hnrnpm	chr17:33783177-33822403	OK	108.39	124.069	0.194902	-3.84593	0.000120094	0.00582639	yes
Ncam1	chr9:49310250-49607174	OK	84.5574	74.9385	-0.174225	3.96654	7.29e-05	0.00396503	yes
Ppp2r3d	chr9_random:46930-56293	OK	13.0491	11.4717	-0.185863	3.81632	0.000135458	0.0064039	yes
Dlgap4	chr2:156439440-156590099	OK	26.3831	23.1322	-0.189714	3.72699	0.000193782	0.00848693	yes
Plch2	chr4:154357224-154385093	OK	104.858	91.7379	-0.192851	3.39305	0.0006912	0.0238266	yes
Sltm	chr9:70390584-70440039	OK	36.3603	29.6771	-0.293012	4.54583	5.47e-06	0.000414964	yes
Unc13b	chr4:43071855-43277758	OK	60.5219	49.3634	-0.294015	6.35165	2.13e-10	3.3e-08	yes
Giyd2	chr7:133832440-133839297	OK	16.4365	13.0584	-0.331929	3.92133	8.81e-05	0.00458086	yes
Fam193b	chr13:55640676-55672481	OK	50.93	37.7723	-0.431186	3.41809	0.000630632	0.0221089	yes
Rrp1b	chr17:32173106-32199807	OK	29.0963	21.5516	-0.433043	5.54286	2.98e-08	3.54e-06	yes
4831426I19Rik	chr12:106168158-106248019	OK	10.6392	7.67547	-0.471059	3.62073	0.000293778	0.0120944	yes
Uckl1os	chr2:181303858-181327166	OK	100.12	70.8862	-0.498154	4.04343	5.27e-05	0.0030728	yes
Mapk1ip1	chr7:146027500-146037950	OK	36.2073	25.6346	-0.498189	3.1529	0.00161656	0.0487302	yes
Abhd14a	chr9:106342381-106350009	OK	51.4987	35.9445	-0.518763	3.63064	0.000282721	0.0117266	yes
Ick	chr9:77956998-78019914	OK	8.36598	5.66129	-0.563405	6.06286	1.34e-09	1.87e-07	yes
Pfkfb2	chr1:132585619-132625830	OK	140.31	94.6767	-0.567539	6.7756	1.24e-11	2.15e-09	yes
Fam57b	chr7:133960398-133973731	OK	700.053	469.444	-0.576513	4.1142	3.89e-05	0.00240266	yes
Dnajc28	chr16:91614501-91619244	OK	9.37572	6.20275	-0.596022	3.76382	0.00016734	0.00758241	yes
Igsf9	chr1:174412343-174429008	OK	29.6252	19.5959	-0.596278	3.87342	0.000107319	0.00535073	yes
Synm	chr7:74875046-74904628	OK	8.06671	5.32541	-0.599087	4.37745	1.2e-05	0.0008651	yes
Zbtb20	chr16:43247396-43619223	OK	10.7426	6.90258	-0.638141	3.7523	0.000175221	0.00788987	yes
Mast2	chr4:115979366-116136788	OK	38.6619	24.6694	-0.648187	12.6549	0	0	yes
Ric8b	chr10:84380360-84479192	OK	57.7262	35.9773	-0.682138	10.1333	0	0	yes
Rnf123	chr9:107951620-107980134	OK	60.0302	33.1309	-0.85751	3.16046	0.00157522	0.0476835	yes
Sgk1	chr10:21601989-21719706	OK	43.6859	23.6998	-0.882294	3.45152	0.000557437	0.0198814	yes
2610034M16Rik	chr17:59018230-59130798	OK	62.1421	33.5515	-0.889197	3.40059	0.000672398	0.0233228	yes
Cds1	chr5:102194148-102252871	OK	60.1247	31.7972	-0.919058	3.46396	0.000532289	0.0193193	yes
Kirrel	chr3:86882513-86978669	OK	22.4479	11.6173	-0.950308	7.32702	2.35e-13	4.99e-11	yes
Cep164	chr9:45575028-45636721	OK	33.9996	16.8832	-1.00993	3.70928	0.000207853	0.00894018	yes
Dhrs3	chr4:144482729-144517548	OK	53.9893	26.2256	-1.0417	5.10393	3.33e-07	3.38e-05	yes
Guca1b	chr17:47522341-47529916	OK	832.048	387.816	-1.10129	3.78331	0.000154754	0.00710143	yes
Chst3	chr10:59644277-59682008	OK	10.7424	4.97305	-1.11112	3.24401	0.00117858	0.0379067	yes
Epas1	chr17:87153203-87232750	OK	33.6971	15.2495	-1.14387	4.081	4.48e-05	0.00271484	yes
Polg2	chr11:106629517-106640851	OK	26.4076	11.6287	-1.18326	5.95695	2.57e-09	3.53e-07	yes
Kcnj14	chr7:53071836-53080117	OK	197.732	85.0501	-1.21716	4.68324	2.82e-06	0.000232496	yes
Stard10	chr7:108469832-108494826	OK	51.2185	20.8036	-1.29983	3.56035	0.000370365	0.0143843	yes
Mef2c	chr13:83643032-83806684	OK	13.5174	5.31482	-1.34672	5.68733	1.29e-08	1.66e-06	yes
Crygc	chr1:65118105-65120095	OK	14.4818	5.63819	-1.36094	3.47714	0.000506792	0.0185811	yes
Hbb-b1,Hbb-b2	chr7:110961037-110962437	OK	270.295	101.293	-1.416	6.97517	3.06e-12	5.64e-10	yes
Reep6	chr10:79792914-79799186	OK	464.111	173.91	-1.41613	5.21564	1.83e-07	1.94e-05	yes
Zfyve28	chr5:34537542-34630973	OK	17.5344	6.49305	-1.43322	4.01829	5.86e-05	0.00332551	yes
Ccdc24	chr4:117507862-117545075	OK	95.624	35.3959	-1.43379	4.66539	3.08e-06	0.000250763	yes
A930004D18Rik	chr2:17946817-17959368	OK	37.5378	13.732	-1.4508	3.52365	0.000425652	0.0163117	yes
Hba-a1,Hba-a2	chr11:32196488-32197310	OK	276.086	98.969	-1.48007	5.61316	1.99e-08	2.51e-06	yes
Hba-a1,Hba-a2	chr11:32183671-32184493	OK	285.354	102.277	-1.48027	5.54633	2.92e-08	3.5e-06	yes
Hcls1	chr16:36935068-36963298	OK	20.0045	6.96752	-1.52161	3.51432	0.00044088	0.0167175	yes
Plekha2	chr8:26149618-26212283	OK	10.855	3.75396	-1.53187	3.89774	9.71e-05	0.00497887	yes
Ptpru	chr4:131324371-131394193	OK	5.83479	1.98739	-1.55381	3.58318	0.000339435	0.0134366	yes
Vax2os1,Vax2os2	chr6:83642799-83688298	OK	112.178	36.6896	-1.61234	6.19344	5.89e-10	8.57e-08	yes
Gramd2	chr9:59555570-59564231	OK	19.3532	6.25963	-1.62842	3.29464	0.000985466	0.0326427	yes
Krt18	chr15:101858646-101862457	OK	30.6557	9.64796	-1.66786	3.88489	0.000102376	0.00517592	yes
Rnf207	chr4:151671459-151692734	OK	48.087	12.8572	-1.90307	5.51358	3.52e-08	4.12e-06	yes
Gm5415	chr1:32229650-32714583	OK	7.69419	1.99337	-1.94856	3.60853	0.000307938	0.0124398	yes
Apobec2	chr17:48558555-48572053	OK	14.7098	3.6614	-2.00631	3.24576	0.00117139	0.0377596	yes
Traf3ip3	chr1:194999662-195027740	OK	6.84036	1.6385	-2.0617	3.19001	0.00142267	0.0442056	yes
Nipal1	chr5:73039034-73062317	OK	1.37826	0.242919	-2.5043	3.18844	0.00143044	0.0442301	yes
Plekhg3	chr12:77634546-77680026	OK	11.6257	1.99342	-2.544	5.25411	1.49e-07	1.61e-05	yes
Emid2	chr5:137217633-137358977	OK	2.11079	0.356861	-2.56435	3.17068	0.00152082	0.0466245	yes
Tcp11	chr17:28203691-28217584	OK	8.79405	1.42251	-2.62809	9.01315	0	0	yes
E230008N13Rik	chr4:45903174-45963646	OK	1.32203	0.200046	-2.72435	3.33746	0.000845471	0.0283972	yes
Sh2d1a	chrX:39855784-39875252	OK	6.17216	0.521181	-3.56592	4.04475	5.24e-05	0.003068	yes
Gpr171	chr3:58810899-59148178	OK	0.430419	0.0270819	-3.99034	3.20194	0.00136507	0.0428526	yes
Aqp1	chr6:55286292-55298549	OK	48.269	2.10575	-4.51869	7.74417	9.55e-15	2.41e-12	yes
Zan	chr5:137819865-137918292	OK	2.21356	0.0895032	-4.62829	6.23977	4.38e-10	6.51e-08	yes
Hdc	chr2:126419403-126444401	OK	2.06717	0.0408334	-5.66176	5.16489	2.41e-07	2.51e-05	yes
